# Supplementary material for: Encapsulation of Metronidazole in Biocompatible Macrocycles and Structural Characterization of Its Nano Spray-Dried Nanostructured Composite
Source: Molecules. 2021 Dec 2;26(23):7335. doi: 10.3390/molecules26237335 (PMC8659152; doi:10.3390/molecules26237335)
Supplement: Supplementary file 1 [file molecules-26-07335-s001.zip]

Archive with 1 entries (1 files):
- molecules-1480026-supplementary.pdf
